# Supplementary material for: Fluid restrictive resuscitation with high molecular weight hyaluronan infusion in early peritonitis sepsis
Source: Intensive Care Med Exp. 2023 Sep 21;11:63. doi: 10.1186/s40635-023-00548-w (PMC10513979; doi:10.1186/s40635-023-00548-w)
Supplement: Supplementary file 2 — Additional file 2. Masterfile. Raw data. [file 40635_2023_548_MOESM2_ESM.xlsx]

## Sheet: Sheet1
IND	GROUP	Time	previkt	postvikt	Peritonit före shock			SBT	SSI	DBT	MAP	MSI	HR	CVP	CO(PA)	SVV	CO (PiCCO)	EVLW	T	DIURES	RR	Vt	Cdyn	Cstat	Ppeak	Pplateau	PEEP	PEEPtot	MPAP	SPAP	DPAP	FIO2	Wedge	pH	pO2	P/F	So2	Hb	BE	laktat	SvO2	Time
301		0	33.1	35.1				111	0.657658	68	85	0.858824	73	10	2.29	9	3.33	265	40.8	35	25	270	27	34	19	18	8	9	19	30	16	0.3		7.385	15.8	52.6667	95.5	90	0.7	0.8	33	0
301		1	Male					97	0.773196	56	72	1.04167	75	11	2.79	5	3.6	315	40.8	16	25	270	23	26	24	20	8	8	20	26	16	0.3		7.354	16.1	53.6667	96.1	89	-1.1	0.8	33.8	1
301		2						102	0.754902	58	75	1.02667	77	10	2.89	8	3.48	289	40.9	28	25	270	20	22	24	20	8	7	21	28	18	0.3		7.354	16.2	54	95.8	89	-2.3	0.7	38.2	2
301		3						115	0.817391	71	91	1.03297	94	9	4.51	10	5.35	321	41.1	55	25	270	22	26	24	20	8	8	23	34	21	0.3		7.316	15.7	52.3333	95.2	95	-2.7	0.5	59.3	3
301		4						130	0.823077	83	102	1.04902	107	8	4.78	14	5.21	307	41.1	78	25	270	22	25	24	18	8	8	22	28	17	0.3		7.346	15	50	94.9	94	-0.9	0.7		4
301		5						120	0.833333	80	97	1.03093	100	7	4.07	11	4.56	301	41.2	150	25	270	22	27	24	20	8	9	19	27	13	0.3		7.387	15.5	51.6667	95.5	94	0.5	0.6		5
301		6						117	0.837607	75	92	1.06522	98	8	3.76	12	4.51	314	41.3	200	25	270	26	32	22	16	8	8	19	26	15	0.3		7.383	14.7	49	95.1	94	1.1	0.5	53.1	6
302		0	29.6	31.6				108	0.916667	78	92	1.07609	99	5	4.23	4	4.24	277	39.6	28	25	240	24	27	21	18	8	8	20	29	15	0.3	8	7.367	14.9	49.6667	96.5	68	-4	0.7	66.5	0
302		1	Male					106	0.830189	75	91	0.967033	88	5	3.24	5	3.76	307	38.8	29	25	240	34	37	19	16	8	9	18	25	12	0.3	7	7.396	18.5	61.6667	96.7	96	0.2	1.7	61.9	1
302		2						103	0.864078	74	89	1	89	7	3.14	7	3.51	299	38.7	45	25	240	27	32	20	17	8	9	21	29	17	0.3	7	7.359	18.4	61.3333	96	103	-0.4	1.5	62.7	2
302		3						104	0.923077	78	92	1.04348	96	5	2.8	6	3.26	294	38.8	20	25	240	27	30	21	16	8	8	21	28	16	0.3	7	7.355	18.1	60.3333	96	111	0.5	1.2	62	3
302		4						98	1.10204	77	88	1.22727	108	6	2.81	9	3.29	344	38.8	32	25	240	25	30	22	18	8	8	24	32	19	0.3	9	7.353	18.3	61	96	123	-0.4	1.2		4
302		5						97	1.21649	77	87	1.35632	118	6	2.31	9	2.84	333	39	40	25	240	26	28	23	18	8	8	26	38	22	0.3	9	7.339	17.7	59	95.5	129	-0.5	1.2		5
302		6						86	1.39535	67	75	1.6	120	5	2.04	9	2.46	310	39.1	50	25	240	25	27	23	17	8	8	24	34	17	0.3	7	7.332	16.9	56.3333	95.1	131	0.4	1.3	53.1	6
303		0	29.6	32.1				105	0.809524	79	85	1	85	11	2.07	8	2.52	224	39.2	35	25	240	23	27	20	18	8	8	20	23	15	0.3	11	7.436	22.5	75	97.3	86	5	1.1	46.3	0
303		1	Male					85	0.835294	52	67	1.0597	71	9	2.49	8	2.83	244	39	3	25	240	19	27	22	20	8	8	18	25	16	0.3	13	7.4	18.2	60.6667	96.8	98	3	2.9	47.1	1
303		2						89	0.876404	57	72	1.08333	78	9	2.53	8	2.81	252	39.4	0	25	240	18	23	22	20	8	9	25	34	20	0.3	11	7.403	16.7	55.6667	96.3	106	3.8	2.6	44.9	2
303		3						90	1.03333	61	75	1.24	93	8	2.54	8	2.94	237	40	15	25	240	22	24	21	19	8	9	22	27	17	0.3	11	7.391	16.2	54	96.2	115	4.5	1.7	50.6	3
303		4						88	1.40909	67	77	1.61039	124	8	2.24	8	2.45	231	40.4	22	30	240	20	22	22	19	8	9	24	31	20	0.3	10	7.413	16.6	55.3333	95.9	128	2.4	2.1		4
303		5						89	1.93258	71	80	2.15	172	7	2.04	16	2.29	225	40.9	29	30	240	20	22	22	20	8	8	30	42	23	0.3	10	7.387	15.5	51.6667	95.1	137	1.1	2.3		5
303		6						75	2.52	56	65	2.90769	189	8	1.99	14	2.16	209	41.4	20	30	240	19	21	23	21	8	8	28	42	17	0.3	10	7.373	13.9	46.3333	94.3	139	1.4	2.1	36.2	6
304		0	30.3	32.1				136	0.610294	83	106	0.783019	83	7	2.48	8	3.6	273	40.6	50	25	240	22	27	21	17	8	7	19	28	12	0.3	13	7.381	15.4	51.3333	95.2	97	1.7	1.3	46	0
304		1	Male					132	0.636364	84	104	0.807692	84	7	3.95	7	4.44	334	40.4	140	25	240	24	27	21	18	8	7	22	30	11	0.3	10	7.355	15.6	52	95.6	102	0.3	2.6	57.6	1
304		2						105	0.971429	66	81	1.25926	102	6	3.72	5	3.71	340	41	67	25	240	24	27	21	18	8	8	24	30	17	0.3	9	7.33	14.7	49	94.7	112	-0.1	2.7	54	2
304		3						103	1.32039	76	89	1.52809	136	6	3.62	7	3.62	392	41.1	30	25	240	22	24	22	19	8	8	26	31	25	0.3	8	7.274	13.3	44.3333	92.8	128	-0.9	2.4	53.7	3
304		4						94	1.54255	69	81	1.79012	145	7	3.03	7	3.15	305	41.5	9	30	240	21	24	23	19	8	8	26	31	24	0.3	9	7.32	14.4	48	93.7	135	-1.1	1.8		4
304		5						88	1.77273	66	76	2.05263	156	7	2.65	8	3.06	286	41.8	24	30	240	21	24	23	19	8	8	26	34	20	0.3	10	7.31	13.3	44.3333	92.9	138	-2.2	2.1		5
304		6						73	2.16438	50	60	2.63333	158	7	2.36	11	2.64	320	40.2	15	30	240	20	24	24	20	8	8	24	35	19	0.3	8	7.299	11.9	39.6667	92	141	-2.8	2.4	43.2	6
305		0	30.4	32.4				110	0.727273	75	90	0.888889	80	10	2.9	7	3.41	290	39.2	70	25	240	25	28	19	17	8	5	21	28	15	0.3	10	7.374	17.4	58	96.1	86	1.6	1.1	42.4	0
305		1	Male					106	0.754717	78	92	0.869565	80	8	3.2	7	3.5	294	39.2	29	25	240	25	28	18	16	8	9	20	31	27	0.3	11	7.382	18.1	60.3333	96.8	75	0.3	1	51.8	1
305		2						108	0.722222	69	85	0.917647	78	10	3.23	7	3.6	317	39.2	29	25	240	24	30	19	17	8	8	21	30	18	0.3	12	7.363	17.8	59.3333	96.2	77	-0.6	0.9	49.4	2
305		3						109	0.669725	71	88	0.829545	73	11	3.26	8	3.92	318	39.4	50	25	240	24	31	18	17	8	9	21	30	16	0.3	11	7.36	17.4	58	96	80	-0.6	0.7	50.8	3
305		4						114	0.763158	72	92	0.945652	87	10	3.61	6	4.1	324	39.6	45	25	240	23	25	19	17	8	8	22	31	16	0.3	11	7.378	18	60	95.8	81	-0.1	0.8		4
305		5						117	0.777778	81	97	0.938144	91	11	3.95	10	4.22	338	39.7	100	25	240	23	27	19	18	8	8	22	31	17	0.3	9	7.381	17.4	58	95.6	83	-0.8	0.8		5
305		6						117	0.786325	80	97	0.948454	92	9	4.11	10	4.17	328	39.9	70	25	240	20	32	19	17	8	9	21	31	14	0.3	9	7.394	16.1	53.6667	95.9	85	0.5	0.8	57.4	6
306		0	29	31.3	4.75	0.83		111	0.657658	71	89	0.820225	73	8	2.49	7	3.17	236	39.5	50	25	230	28	33	18	16	8	8	19	25	16	0.3	10	7.456	19	63.3333	96.8	95	1.6	1.6	49.1	0
306		1	Male					99	1.09091	64	79	1.36709	108	5	2.87	13	3.14	260	39.1	220	25	230	23	27	20	18	8	8	17	23	10	0.3	6	7.352	18.2	60.6667	96.5	121	-2.6	3	71	1
306		2						86	1.66279	59	71	2.01408	143	5	2.91	15	3.12	247	39.4	100	25	230	22	23	21	19	8	8	19	28	15	0.3	5	7.328	17.6	58.6667	96	134	-2.2	4	66.2	2
306		3						80	1.95	57	68	2.29412	156	5	2.77	12	2.84	240	39.7	80	25	230	22	23	21	19	8	8	20	27	16	0.3	6	7.313	17.5	58.3333	95.5	140	-2.2	4.2	62.5	3
306		4						72	2.34722	53	63	2.68254	169	4	2.21	14	2.74	331	40.4	26	25	230	22	24	21	18	8	8	22			0.3	6	7.269	16.3	54.3333	95.5	151	-4.6	3.7		4
306		5						60	2.8	48	53	3.16981	168	5	1.86	13	2.42	386	40.9	15	25	230	21	24	21	18	8	8	22			0.3	6	7.245	14.9	49.6667	94.1	152	-6.4	3.7		5
306		6						32	6.96875	28	30	7.43333	223	5	1.91	14	2.4	385	41.3	15	25	230	21	24	21	19	8	8	32			0.3	17	7.166	14.1	47	93.1	155	-10.4	2.8	39.9	6
307		0	28	30.9	5.5	0.3		93	1.04301	57	73	1.32877	97	10	2.36	8	2.94	235	41.7	100	25	230	20	28	20	18	8	10	17	33	8	0.3	12	7.404	14.1	47	94.8	94	3.2	1.8		0
307		1	Male					100	0.95	63	80	1.1875	95	8	2.88	8	2.95	252	40.6	28	25	230	20	24	21	19	8	9	22	28	18	0.3	10	7.35	15.7	52.3333	95.2	107	1	2.6	42.4	1
307		2						103	1.37864	74	87	1.63218	142	9	2.73	13	2.93	251	40.8	20	25	230	20	22	21	20	8	8	24	31	21	0.3	10	7.309	17	56.6667	94.5	119	1.9	1.4	49.5	2
307		3						94	1.91489	70	80	2.25	180	7	2.75	14	2.33	257	40.8	21	30	230	19	22	22	20	8	8	23	32	15	0.3	9	7.38	16.4	54.6667	95.3	124	0.8	1.5	44.9	3
307		4						92	2.11957	70	79	2.46835	195	8	2.09	19	2.14	271	40.9	15	30	230	19	21	22	20	8	8	24			0.3	9	7.37	15.8	52.6667	96.5	129	-5.6	2.1		4
307		5						78	2.19231	63	63	2.71429	171	8	1.75	18	1.96	278	41	5	30	230	18	21	22	20	8	8	24			0.3	10	7.354	15.8	52.6667	94.7	134	-3.5	1.9		5
307		6						65	2.36923	41	50	3.08	154	8	1.36	21	1.81	356	41	2	30	230	18	21	22	20	8	8	24	33	18	0.3	10	7.22	15.8	52.6667	95.2	132	-10.9	2.4	22.7	6
308		0	29.4	31.9	3.25	1.1		105	0.809524	74	93	0.913978	85	11	2.18	8	2.84	334	40.2	50	25	230	23	24	21	18	8	9	21	28	18	0.3	12	7.304	15.3	51	95.6	93	-2.6	1.4	25.2	0
308		1	Male					96	1.41667	67	78	1.74359	136	7	3.57	10	3.84	306	41.1	60	25	230	19	20	22	20	8	8	30	31	28	0.3	11	7.303	11.1	37	92.1	108	1.9	2.5	49.9	1
308		2						95	1.78947	73	83	2.04819	170	5	2.74	12	2.9	276	41.6	2	30	230	17	19	24	20	8	8	23			0.3	9	7.332	11.2	37.3333	92.2	121	1.4	2.8	38.5	2
308		3						82	2.43902	53	62	3.22581	200	7	2.5	14	2.35	262	42.3	21	35	230	17	19	25	18	8	8	22			0.3	10	7.323	10.8	36	91.1	132	-1.6	3.4	26.1	3
308		4						78	2.61538	41	50	4.08	204	7	2.42	9	2.27	266	42.3	5	35	230	17	19	25	19	8	8	23			0.3	9	7.319	10.5	35	90.5	126	-2.7	3.2		4
308		5						77	2.94805	39	48	4.72917	227	8	2.16	22	2.16	266	42.4	4	35	230	16	18	25	19	8	8	27	32	24	0.3	11	7.313	10.9	36.3333	91.5	122	-4.3	3.3		5
308		6						68	3.64706	32	45	5.51111	248	8	2.22	25	2.02	283	42.7	1	53	230	16	18	25	20	8	8	28			0.3	12	7.349	10.8	36	89.3	120	-3	3.9	18.6	6
309		0	31.4	34	4	0.55		87	1.22989	59	90	1.18889	107	9	3.22	5	3.44	336	39.3	30	25	250	28	34	19	15	8	9	20	26	16	0.3	11	7.433	25.8	86	97.3	91	5.3	1.1	38.6	0
309		1						84	1.09524	55	66	1.39394	92	8	3.32	10	3.43	304	39.2	50	25	250	27	34	19	16	8	8	18	28	11	0.3	9	7.409	16.8	56	95.9	88	3.5	1.7	43.5	1
309		2						87	1.32184	60	70	1.64286	115	8	3.26	5	3.37	306	39.5	50	25	250	26	28	20	17	8	8	23			0.3	10	7.363	15.3	51	95.4	100	2.3	1.9	43.6	2
309		3						85	2.07059	58	69	2.55072	176	8	3.22	10	3.2	317	41.1	10	30	250	24	28	21	18	8	9	23			0.3	11	7.365	15.1	50.3333	95.2	110	0.6	1.7	48.3	3
309		4						72	2.72222	46	55	3.56364	196	9	2.16	16	2.14	352	40.4	10	30	250	24	30	21	18	8	9	22			0.3	10	7.366	15.4	51.3333	95	118	-0.8	2		4
309		5						67	2.50746	41	50	3.36	168	8	1.8	13	2.04	327	40.5	2	30	250	23	28	21	18	8	8	22			0.3	10	7.369	16.3	54.3333	95	110	-2.8	2.4		5
309		6						68	2.60294	42	51	3.47059	177	7	1.69	16	1.91	396	40.8	0	30	250	22	26	22	19	8	9	23			0.3	10	7.35	13.4	44.6667	93.5	124	-3.3	3.2	21.2	6
310		0	31.8	34.5	3.5	1.51		95	0.947368	67	80	1.125	90	9	2.83	5	3.9	285	40.4	17	25	250	27	23	20	17	8	6	18	22	15	0.3	11	7.518	17.4	58	96.8	84	8	1.4	48.1	0
310		1						93	1.46237	68	77	1.76623	136	5	3.6	8	4.34	327	41.1	40	25	250	24	31	21	18	8	8	20	24	17	0.3	9	7.417	12.5	41.6667	93.7	105	7.2	1.7	52.4	1
310		2						101	2.0396	78	87	2.36782	206	5	3.86	10	3.77	310	41.7	15	30	250	23	25	23	18	8	8	21	27	15	0.3	12	7.387	12	40	92.5	120	5.1	1.8	48.8	2
310		3						92	2.70652	65	74	3.36486	249	4	3.1	9	3.77	310	42.2	15	35	250	22	24	24	18	8	8	21	28	15	0.3	10	7.378	11.4	38	91.3	130	3.4	1.5	43.8	3
310		4						77	2.87013	42	51	4.33333	221	5	2.82	13	3.05	288	42.6	3	35	250	22	24	25	18	8	8	18	24	13	0.3	8	7.358	10.6	35.3333	89.5	125	2.1	2.3		4
310		5						69	3.57971	28	38	6.5	247	5	2.41	33	2.6	283	43	1	35	250	20	22	24	19	8	8	22	31	17	0.3	10	7.324	9.7	32.3333	87.5	113	-1.7	2.8		5
310		6						54	4.14815	22	31	7.22581	224	5	1.94		2.09	288	42.8	0	35	250	18	22	26	20	8	8	24	33	20	0.35	28	7.27	12.2	34.8571	91.7	121	-4.8	4.1	18.9	6
311		0	30.8	33.8	4.5	0.23		101	0.950495	67	81	1.18519	96	9	1.98	6	2.48	381	39	80	25	250	23	29	20	18	8	9	18	26	10	0.3	9	7.431	24.3	81	97.2	100	4.2	0.6	49.1	0
311		1						87	0.816092	57	65	1.09231	71	10	2.43	5	2.91	372	39	45	25	250	21	29	20	18	8	9	17	22	12	0.3	10	7.394	15.8	52.6667	96.4	95	1.8	1.6	39.9	1
311		2						84	0.916667	49	62	1.24194	77	11	2.69	7	3.04	378	39.3	0	25	250	22	29	21	18	8	8	18	24	14	0.3	12	7.381	15.6	52	96.1	97	1.7	1.7	40.8	2
311		3						88	0.931818	49	63	1.30159	82	10	2.65	8	2.89	386	39.6	45	25	250	21	25	21	18	8	8	18	24	12	0.3	9	7.379	15.4	51.3333	95.8	107	1.5	1.5	45.6	3
311		4						86	1.05814	51	64	1.42188	91	9	2.61	18	2.81	366	39.9	0	25	250	21	25	21	18	8	8	21	25	14	0.3	9	7.366	15.1	50.3333	94.7	115	0.5	1.6		4
311		5						76	1.48684	46	56	2.01786	113	9	2.74	14	2.91	358	40.3	5	25	250	20	25	21	18	8	9	23	28	20	0.3	7	7.341	13.2	44	93.6	118	-0.9	1.4		5
311		6						72	1.79167	44	54	2.38889	129	8	2.27	22	2.54	361	40.6	21	25	250	20	23	21	20	8	8	20	26	15	0.3	9	7.32	13.7	45.6667	93	125	-1.2	1.9	36.3	6
312		0	33.1	35.8	4.75	0.08		95	0.905263	59	75	1.14667	86	6	2	10	2.51	375	39.7	40	25	250	21	23	23	18	8	8	15	26	10	1	10	7.408	44.5	44.5	98.1	98	3.3	1.1	53.9	0
312		1						83	0.939759	49	62	1.25806	78	9	2.47	9	2.68	375	40.2	35	25	250	20	23	24	21	8	8	13	24	14	0.3	9	7.371	15.4	51.3333	95.8	101	0.3	2.1	36.2	1
312		2						84	0.904762	48	61	1.2459	76	9	2.47	9	3.2	416	40.7	25	25	250	20	22	24	21	8	8	27	28	25	0.3	11	7.359	14.7	49	95.7	108	0	2.1	38.6	2
312		3						90	0.844444	56	68	1.11765	76	8	2.28	23	3.23	414	41.2	25	25	250	20	22	23	19	8	8	20	30	12	0.3	10	7.359	13.9	46.3333	95.1	110	-0.3	1.9	41.8	3
312		4						85	1.09412	50	63	1.47619	93	6	2.21	21	2.9	388	41.7	27	25	250	20	22	24	19	8	8	20	30	12	0.3	9	7.346	12.3	41	93.2	118	-0.5	1.4		4
312		5						82	0.134146	46	57	0.192982	11	7	2.67	22	3.02	381	42	0	25	250	20	22	24	19	8	8	19	27	13	0.3	9	7.345	11.7	39	92.7	115	-1.1	1.2		5
312		6						80	1.4625	39	50	2.34	117	6	2.58	26	3.06	379	42.4	20	25	250	19	23	24	21	8	8	22	24	18	0.3	9	7.339	11.4	38	91.8	116	-1.7	1.2	31.7	6
313		0	34.9	37.1				142	0.894366	92	104	1.22115	127	9	4.32	10	4.44	370	41.4	27	30	280	21	23	25	21	8	9	22	26	20	0.3	14	7.369	16.6	55.3333	96	106	4	1	54.2	0
313		1						87	1.24138	60	68	1.58824	108	10	3.27	9	3.57	378	41.4	23	30	280	22	23	23	18	8	9	20	26	14	0.3	13	7.404	19	63.3333	97.2	99	2.8	1.4	43.2	1
313		2						87	1.12644	58	67	1.46269	98	11	3.44	13	3.86	389	41.2	25	30	280	20	23	24	19	8	8	21	29	12	0.3	14	7.412	19.6	65.3333	97.1	98	3.1	1.1	43.6	2
313		3						97	1.24742	71	79	1.53165	121	10	3.35		3.84	384	40.8	40	30	280	20	22	24	22	9	8	21	31	16	0.3	13	7.432	14.2	47.3333	96.2	101	2.6	0.9	40.7	3
313		4						83	1.3494	56	65	1.72308	112	10	3.18	8	3.59	393	40.6	23	30	280	20	23	25	22	8	8	22	30	12	0.3	13	7.435	15.2	50.6667	96.2	103	2.5	1		4
313		5						81	1.18519	53	62	1.54839	96	11	3.05	11	3.45	390	40.2	11	30	280	20	23	25	20	8	8	22	31	13	0.3	14	7.434	15.5	51.6667	96.3	106	2.2	1.2		5
313		6						79	1.17722	52	61	1.52459	93	11	2.77	13	3.21	384	40.1	35	30	280	19	22	24	20	8	8	23	32	13	0.3	13	7.436	15.8	52.6667	96.2	107	2	1.3	44.7	6
314		0	30.1	32.7	5.25	0.37		91	1.14286	59	70	1.48571	104	8	2.33	13	4.96		39.8	50	25	240	16	25	24	20	8	9	18	23	14	0.3	11	7.449	14.9	49.6667	91	90	5.8	0.7	56.2	0
314		1						81	1.17284	50	61	1.55738	95	9	2.74	10	4.26		40.5	28	25	240	17	20	24	22	8	8	19	25	14	0.3	11	7.388	14.4	48	95.6	92	2.8	1.6	38.1	1
314		2						85	1.21176	52	63	1.63492	103	9	2.9	11	5.8		40.8	10	25	240	17	20	25	20	8	8	20	27	12	0.3	11	7.374	14.3	47.6667	95.5	98	2.7	1.3	41.5	2
314		3						88	1.40909	58	69	1.7971	124	7	3.15	15	4.08		41.3	32	25	240	17	22	24	22	8	9	20	27	12	0.3	10	7.368	13.4	44.6667	94.2	103	2.6	1	48.5	3
314		4						89	1.57303	58	69	2.02899	140	6	3.57		3.28		41.6	12	25	240	17	22	25	23	8	9	23	30	19	0.3	11	7.37	12.1	40.3333	92.8	113	2.4	0.9		4
314		5						82	1.84146	54	63	2.39683	151	6	2.9	10	3.29		41.8	40	25	240	17	19	25	20	8	8	25	30	23	0.3	9	7.378	11.9	39.6667	92.7	121	2.1	0.9		5
314		6						85	1.84706	52	60	2.61667	157	5	2.54	8	3.08		41.9	20	25	240	17	18	25	23	8	9	24	30	23	0.3	8	7.364	11.2	37.3333	91.6	122	1.4	0.8	46.4	6
315		0	27.8	30.9				102	1.03922	62	77	1.37662	106	9	4.03	11	4.33	318	40.1	25	25	220	15	17	24	23	8	8	21	28	16	0.3	11	7.405	14.2	47.3333	95.7	100	5.1	1	64	0
315		1						95	0.863158	59	73	1.12329	82	12	2.22	14	2.67	297	40.6	7	25	220	17	20	22	21	8	8	24	29	17	0.3	13	7.37	13.7	45.6667	94.8	94	2.8	1.7	30.9	1
315		2						98	0.826531	63	76	1.06579	81	13	2.23	15	2.45	307	40.9	8	25	220	16	18	23	22	8	9	24	33	21	0.3	13	7.4	14.3	47.6667	95.4	99	2.6	2.1	28.9	2
315		3						101	0.851485	62	77	1.11688	86	12	2.48	14	2.71	325	41.1	7	30	220	16	18	24	22	8	9	24	32	17	0.3	13	7.389	13.5	45	94.7	103	1.9	1.9	32.7	3
315		4						96	0.90625	57	72	1.20833	87	14	2.79	12	2.89	325	41	45	30	220	15	18	23	22	8	8	26	34	22	0.3	16	7.394	14	46.6667	94.9	96	2.6	1.9		4
315		5						95	0.915789	55	70	1.24286	87	11	2.73	10	3.08	323	40.7	32	30	220	16	19	23	20	8	9	24	34	13	0.3	15	7.401	13.9	46.3333	95.1	96	2.8	1.7		5
315		6						94	0.904255	54	69	1.23188	85	13	2.79	10	3.25	301	40.5	44	30	220	16	19	23	22	8	8	24	31	17	0.3	13	7.416	13	43.3333	95.3	94	3.7	1.7	42.9	6
316		0	28.8	31.2	4.5	0.41		92	1.31522	57	69	1.75362	121	6	3.08	6	3.37	321	40.6	30	25	230	21	23	18	20	8	9	19	28	14	0.3	9	7.405	13.8	46	94.9	97	5.1	0.6	49.4	0
316		1						115	0.869565	77	93	1.07527	100	8	3.06	7	3.3	357	41.2	35	25	230	21	23	21	19	8	8	17	21	10	0.3	10	7.354	12.8	42.6667	94.1	103	2.4	2	42.1	1
316		2						106	1.0566	72	86	1.30233	112	9	3.06	10	3.31	360	41.7	37	30	230	19	22	23	19	8	9	20	25	15	0.3	10	7.39	12.4	41.3333	93.6	107	2.6	1.8	40.9	2
316		3						97	1.30928	63	75	1.69333	127	8	3.41	9	3.58	372	42.1	23	30	230	19	21	23	20	8	8	18	26	16	0.3	10	7.381	11.3	37.6667	92.3	118	2.2	1.5	44.5	3
316		4						80	1.75	49	59	2.37288	140	7	2.86	10	3.17	366	42.3	25	30	230	19	21	23	19	8	8	18	22	16	0.3	9	7.363	10.7	35.6667	91	114	0.3	1.3		4
316		5						74	2.06757	44	55	2.78182	153	7	2.32	11	2.97	481	41.8	10	30	230	18	19	24	19	8	8	22	26	19	0.3	9	7.373	13	43.3333	93.9	121	0.4	1.4		5
316		6						70	2.38571	40	50	3.34	167	7	2.39	20	2.88	582	42.2	13	30	230	18	20	23	20	8	8	21	25	17	0.3	9	7.368	11.2	37.3333	92	127	0.1	1.5	35	6
317		0	31.3	33.8	5	0.2		108	0.944444	71	85	1.2	102	12	2.31	10	2.87	294	39.6	65	25	250	22	29	21	17	8	9	23	31	17	0.3	15	7.38	15.5	51.6667	95.7	100	2.2	0.9	39.7	0
317		1						90	1	60	71	1.26761	90	15	2.73	12	3.1	329	40	32	25	250	23	27	20	19	8	9	21	35	14	0.3	16	7.368	15.4	51.3333	95.8	94	1.6	1.3	35.5	1
317		2						98	1.10204	66	77	1.4026	108	14	3.02	14	3.15	334	40.6	28	25	250	23	27	20	18	8	8	21	39	13	0.3	15	7.338	13.4	44.6667	94.3	105	1.3	1.4	41.3	2
317		3						102	1.23529	72	81	1.55556	126	13	2.88	11	3.01	319	41	25	30	250	22	25	21	19	8	9	20	38	12	0.3	15	7.4	14.6	48.6667	95.5	115	0.4	1.5	46.2	3
317		4						100	1.54	74	82	1.87805	154	13	2.84	8	3	316	41.2	35	30	250	21	24	22	19	8	8	21	35	10	0.3	14	7.379	13.2	44	94.2	124	-0.5	1.7		4
317		5						79	2.16456	52	60	2.85	171	12	2.33	13	2.4	313	41.4	25	30	250	20	23	22	20	8	8	28	35	22	0.3	14	7.368	13.8	46	94.7	128	-2.5	2.5		5
317		6						65	2.76923	40	50	3.6	180	11	2.59	11	2.47	298	41.4	8	30	250	20	23	22	19	8	8	30	35	26	0.3	14	7.336	13	43.3333	93.3	129	-2.6	3.8	34.4	6
318		0	28.9	31.2	4.5	0.36		135	0.518519	94	110	0.636364	70	7	2.75	7	3.59	338	39.9	100	25	230	18	20	23	21	8	8	21	26	17	0.3	10	7.405	15.6	52	96.3	89	5.4	0.6	52.2	0
318		1						108	0.777778	66	81	1.03704	84	8	2.62	7	3.22	362	40.4	15	25	230	17	20	24	21	8	8	21	28	15	0.3	11	7.357	14	46.6667	94.4	104	3.5	1.4	43.5	1
318		2						97	0.927835	66	81	1.11111	90	9	2.16	8	3.05	345	41	35	30	230	17	19	25	20	8	9	22	30	17	0.3	10	7.382	14.1	47	95	108	2.2	1.2	43	2
318		3						81	1.2716	55	71	1.4507	103	7	2.43	11	3.14	346	41.6	38	30	230	17	20	24	20	8	8	21	29	12	0.3	8	7.334	12.7	42.3333	93.4	118	0.9	1.1	64.4	3
318		4						89	1.35955	55	67	1.80597	121	8	2.26	7	2.83	353	42.1	26	35	230	17	19	25	20	8	8	22	30	16	0.3	10	7.387	12.5	41.6667	93.8	121	0.8	1.1		4
318		5						81	1.87654	51	63	2.4127	152	7	2.42	8	2.98	345	42.3	27	35	230	17	18	25	20	8	8	23	32	19	0.3	10	7.364	11	36.6667	91.4	123	-0.1	1.4		5
318		6						65	3.69231	45	52	4.61538	240	7	2.69	12	3.07	323	42.6	23	35	230	16	18	26	21	8	8	24	30	19	0.3	9	7.346	10.2	34	89.6	129	-0.2	2	35.1	6
319		0	29.6	31.2				129	0.922481	117	123	0.96748	119	14	3.64	12	4.32	280	39.5	40	25	240	23	26	19	17	8	8	29	39	20	0.4	16	7.442	25	62.5	97.2	86	6.1	0.6	44.4	0
319		1						93	0.827957	60	75	1.02667	77	15	2.62	12	3.05	271	39.6	35	25	240	20	24	21	18	8	8	22	36	14	0.3	16	7.393	17	56.6667	96.3	89	3.2	1.6	45.2	1
319		2						93	0.967742	61	75	1.2	90	14	2.62	12	2.87	284	39.6	23	25	240	21	24	21	19	8	8	24	36	17	0.3	16	7.397	17.1	57	96.8	92	2.6	1.6	43.5	2
319		3						94	1.08511	65	78	1.30769	102	14	2.79	10	3.01	277	39.8	21	25	240	20	21	21	18	8	7	29	32	24	0.3	16	7.389	16.7	55.6667	96.3	97	2.3	1.2	46.2	3
319		4						94	1.3617	65	79	1.62025	128	13	2.74	10	2.86	283	40.1	20	25	240	19	22	22	19	8	8	29	39	22	0.3	15	7.371	16.2	54	95.5	110	1.1	1		4
319		5						96	1.40625	67	79	1.70886	135	13	2.48	13	2.5	280	40.3	50	25	240	19	21	22	19	8	8	32	39	26	0.3	16	7.36	15.6	52	95.2	114	1	1		5
319		6						84	1.67857	58	68	2.07353	141	13	2.07	18	2.21	268	40.5	5	25	240	18	21	22	20	8	8	29	38	24	0.3	15	7.361	15	50	95.1	116	1.3	1	34.5	6
320		0	29.2	31.6	5	0.24		106		80	92		87	8	2.45	10	2.95	329	39.8	70	25	230	20	22	23	21	8	8	22	29	18	0.3	12	7.417	14.6	48.6667	95.6	83	2.2	1.2	39.4	0
320		1						87		54	67		93	9	2.59	8	3.16	367	40.1	33	25	230	19	22	23	20	8	8	23	30	19	0.3	11	7.396	15.1	50.3333	96	90	1.1	1.7	44.5	1
320		2						92		59	72		97	9	2.83	7	3.32	346	40.7	20	25	230	20	23	23	18	8	9	24	30	19	0.3	11	7.361	14.9	49.6667	95.4	98	0.5	2	42.4	2
320		3						99		67	81		111	8	3.25	8	3.45	336	41.3	65	25	230	19	21	23	19	8	8	22	28	18	0.3	11	7.357	12.8	42.6667	93.4	109	0.7	1.9	45.3	3
320		4						100		73	84		152	8	3.46	8	3.8	309	41.7	33	25	230	19	20	23	19	8	8	23	35	17	0.3	11	7.308	12	40	91.7	119	-1.4	2.5		4
320		5						75		46	56		154	7	2.68	18	2.97	311	42.1	37	30	230	18	20	24	19	8	8	22	31	18	0.3	10	7.334	12.1	40.3333	92.5	117	-3.8	3.5		5
320		6						73		38	51		162	7	2.88	10	3.05	305	42.4	0	30	230	17	20	24	20	8	8	23	36	17	0.3	10	7.291	10.7	35.6667	89.2	119	-5.4	4.2	37.1	6

## Sheet: Sheet2
	Group	VAP 1ng/ml		SYND1ng/ml		BL HSng/ml		S6 HS ng/ml
301	4	9.40171		0.373677		1.01485		0.946782
302	1	7.41758		0.284392		1.2995		1.05817
303	2	11.63		0.578704		1.05198		1.12005
304	1	4.54823		0.557209		1.11386		1.07054
305	3	8.57753		0.284392		0.891089		1.10767
306	2	6.59341		0.380291		1.69554		1.78837
307	1	10.3175		0.87963		1.28713		1.15718
308	1	4.0293		0.753968		1.52228		1.37995
309	1	2.25885		0.532407		1.32426		1.10149
310	1	6.19658		0.701058		0.915842		1.03342
311	2	6.56288		0.686177		1.32426		1.36139
312	2	10.4701		0.555556		1.2005		1.21906
313	4	9.15751		0.368717		1.57178		1.28713
314	2	7.75336		0.363757		1.18812		1.19431
315	3	6.74603		0.401786		1.05198		1.38614
316	2	8.57753		0.765542		1.79455		1.75743
317	1	15.232		0.459656		1.52228		1.47277
318	2	9.46276		0.286045		1.07673		1.26856
319	2	4.42613		0.342262		1.80693		1.39851
320	1	6.04396		0.580357		1.65842		1.59653

## Sheet: Sheet3
Löpnummer	Gris	Sample	Alb (g/L)	Totalprotein (g/L)		Gris	Sample	Osmol
6	302	-1	6.7	40.2		302	-1	280
7	302	0	5.9	37		302	0	279
8	302	2	6	36.7		302	2	275
9	302	4	5.8	35.7		302	4	271
10	302	6	5	34		302	6	267
11	303	-1	5.9	40.5		303	-1	282
12	303	0	5	34.9		303	0	284
13	303	2	5.6	37.5		303	2	284
14	303	4	4.6	33.1		303	4	279
15	303	6	4.8	33.2		303	6	282
16	304	-1	6.3	42.8		304	-1	286
17	304	0	5.7	39.4		304	0	285
18	304	2	6.2	38.9		304	2	280
19	304	4	6.1	39.6		304	4	277
20	304	6	5.5	37.8		304	6	270
26	306	-1	4.7	37.9		306	-1	269
27	306	0	4.1	31.5		306	0	277
28	306	2	4.2	31.1		306	2	279
29	306	4	4	30.3		306	4	280
30	306	6	3.7	30.6		306	6	273
31	307	-1	4.2	36		307	-1	288
32	307	0	5.4	42.1		307	0	291
33	307	2	4.9	40		307	2	288
34	307	4	4.9	39.5		307	4	287
35	307	6	4.8	39.1		307	6	281
36	308	-1	6	40.2		308	-1	288
37	308	0	5.1	38.7		308	0	291
38	308	2	5.3	38		308	2	288
39	308	4	5	37.2		308	4	290
40	308	6	4.4	34.2		308	6	287
41	309	-1	6.5	47.5		309	-1	287
42	309	0	4.9	40.1		309	0	285
43	309	2	5	38.6		309	2	291
44	309	4	5.1	39		309	4	285
45	309	6	4.6	37.4		309	6	279
46	310	-1	5.3	42.6		310	-1	281
47	310	0	5.2	40.1		310	0	288
48	310	2	5.1	39.1		310	2	286
49	310	4	5.2	40.4		310	4	289
50	310	6	4.1	38		310	6	283
51	311	-1	6.8	44.6		311	-1	286
52	311	0	6.1	39.9		311	0	281
53	311	2	5.9	39.1		311	2	282
54	311	4	5.8	37.6		311	4	280
55	311	6	5.7	38.3		311	6	278
56	312	-1	8.3	44.3		312	-1	288
57	312	0	7.8	41.7		312	0	291
58	312	2	7.3	41.2		312	2	286
59	312	4	7.4	41.9		312	4	288
60	312	6	7.3	38.9		312	6	274
66	314	-1	8.3	40.2		314	-1	283
67	314	0	7.5	38		314	0	283
68	314	2	7.2	36.4		314	2	280
69	314	4	7.3	36.1		314	4	277
70	314	6	7.3	36.5		314	6	270
76	316	-1	6.4	38.5		316	-1	283
77	316	0	5.9	36.4		316	0	290
78	316	2	6	36.4		316	2	288
79	316	4	5.8	37.1		316	4	287
80	316	6	5.3	35.1		316	6	275
81	317	-1	6.7	41.1		317	-1	242
82	317	0	5	33		317	0	183
83	317	2	5	32.9		317	2	254
84	317	4	5.4	34.4		317	4	197
85	317	6	4.9	35.1		317	6	211
86	318	-1	4.2	39		318	-1	276
87	318	0	4.1	38.6		318	0	256
88	318	2	3.5	36.4		318	2	224
89	318	4	3.7	35.2		318	4	299
90	318	6	4.2	37.2		318	6	279
91	319	-1	3.7	33.1		319	-1	227
92	319	0	3.1	29.2		319	0	209
93	319	2	3.4	33.2		319	2	186
94	319	4	3.6	33.6		319	4	202
95	319	6	3.4	31.6		319	6	192
96	320	-1	1.9	13.1		320	-1	256
97	320	0	4.9	30.5		320	0	171
98	320	2	5.8	33.6		320	2	219
99	320	4	6.8	40.7		320	4	179
100	320	6	6.2	37.9		320	6	249

## Sheet: Sheet4
		Group	Time					IL6pg/mL	TNFpg/mL	HAng/mL
301	TC-	4	0		bl. plama	301		<80	73.024	61.03
301		4	1		S0 plasma	301		<80	64.564	86.3
301		4	2		S2 plasma	301		<80	64.564	68.05
301		4	3		S4 plasma	301		<80	68.786	41.97
301		4	6		S6 plasma	301		146.22	65.97	69.21
302	P HA	1	0		bl. plama	302		<80	56.174	67.13
302		1	1		S0 plasma	302		48.198	90.128	78460
302		1	2		S2 plasma	302		1791.76	141.122	84070
302		1	3		S4 plasma	302		416.144	123.476	125300
302		1	6		S6 plasma	302		3112.88	104.064	23605
303	P -	2	0		bl. plama	303		<80	302.078	114.44
303		2	1		S0 plasma	303		<80	334.796	72.26
303		2	2		S2 plasma	303		340.918	427.832	57.3
303		2	3		S4 plasma	303		1597.96	462.902	58.39
303		2	6		S6 plasma	303		7517.69	381.908	65.75
304	P HA	1	0		bl. plama	304		<80	77.278	57.08
304		1	1		S0 plasma	304		15.566	116.172	89250
304		1	2		S2 plasma	304		1477.38	350.452	190640
304		1	3		S4 plasma	304		1316.04	196.378	200750
304		1	6		S6 plasma	304		1878.77	137.612	58970
305	TC HA	3	0		bl. plama	305		<80	39.642	112.08
305		3	1		S0 plasma	305		82.122	45.112	173280
305		3	2		S2 plasma	305		93.62	41.006	297740
305		3	3		S4 plasma	305		82.122	47.862	125890
305		3	6		S6 plasma	305		140.314	43.74	80490
306	P -	2	0		bl. plama	306		<80	90.128	80.26
306		2	1		S0 plasma	306		122.684	123.476	101.79
306		2	2		S2 plasma	306		925.608	161.888	58.61
306		2	3		S4 plasma	306		2624.51	142.598	45.57
306		2	6		S6 plasma	306		3900.89	139.646	100.13
307	P HA	1	0		bl. plama	307		<80	35.57	65.98
307		1	1		S0 plasma	307		48.198	41.006	214930
307		1	2		S2 plasma	307		447.778	56.174	245010
307		1	3		S4 plasma	307		134.422	56.174	212660
307		1	6		S6 plasma	307		4408.91	80.122	49463
308	P HA	1	0		bl. plama	308		<80	63.16	57.52
308		1	1		S0 plasma	308		<80	65.97	79470
308		1	2		S2 plasma	308		972.802	93	141560
308		1	3		S4 plasma	308		1378.92	98.762	133030
308		1	6		S6 plasma	308		2381.91	84.402	26876
309	P HA	1	0		bl. plama	309		<80	41.006	81
309		1	1		S0 plasma	309		93.62	80.122	57560
309		1	2		S2 plasma	309		1302.11	147.036	174630
309		1	3		S4 plasma	309		3057.91	122.014	127070
309		1	6		S6 plasma	309		10412.1	111.802	62760
310	P HA	1	0		bl. plama	310		1555.28	77.278	48.22
310		1	1		S0 plasma	310		1705.28	100.206	88210
310		1	2		S2 plasma	310		2824.33	98.762	216460
310		1	3		S4 plasma	310		4165.7	93	187810
310		1	6		S6 plasma	310		6328.53	105.994	86650
311	P -	2	0		bl. plama	311		<80	50.624	131.49
311		2	1		S0 plasma	311		<80	64.564	119.56
311		2	2		S2 plasma	311		128.546	82.974	119.25
311		2	3		S4 plasma	311		524.344	103.096	111.2
311		2	6		S6 plasma	311		5122.13	211.502	143.48
312	P-	2	0		bl. plama	312		0.484	32.872	89.14
312		2	1		S0 plasma	312		5.282	47.862	151.51
312		2	2		S2 plasma	312		93.62	61.758	86.05
312		2	3		S4 plasma	312		303.702	64.564	80.01
312		2	6		S6 plasma	312		752.294	58.962	68.98
313	TC -	4	0		bl. plama	313		<80	19.614	74.41
313		4	1		S0 plasma	313		<80	30.188	68.51
313		4	2		S2 plasma	313		<80	27.518	55.36
313		4	3		S4 plasma	313		<80	32.872	58.83
313		4	6		S6 plasma	313		<80	26.19	84.26
314	P -	2	0		bl. plama	314		<80	53.394	60.81
314		2	1		S0 plasma	314		<80	81.548	76.09
314		2	2		S2 plasma	314		236.254	151.482	65.3
314		2	3		S4 plasma	314		952.548	122.014	95.76
314		2	6		S6 plasma	314		3502.57	105.994	73.45
315	TC HA	3	0		bl. plama	315		<80	46.486	70.38
315		3	1		S0 plasma	315		<80	45.112	114320
315		3	2		S2 plasma	315		<80	39.642	181510
315		3	3		S4 plasma	315		<80	32.872	87690
315		3	6		S6 plasma	315		99.396	41.006	80490
316	P -	2	0		bl. plama	316		<80	49.242	72.74
316		2	1		S0 plasma	316		<80	63.16	79.27
316		2	2		S2 plasma	316		146.22	82.974	48.63
316		2	3		S4 plasma	316		556.5	78.7	61.92
316		2	6		S6 plasma	316		4485.02	91.564	47.6
317	P HA	1	0		bl. plama	317		92.338	35.03	92.22
317		1	1		S0 plasma	317		97.652	36.802	142180
317		1	2		S2 plasma	317		393.098	71.002	109710
317		1	3		S4 plasma	317		1225.71	91.142	151670
317		1	6		S6 plasma	317		6562.92	107.77	118530
318	P -	2	0		bl. plama	318		<80	78.3	61.38
318		2	1		S0 plasma	318		119.114	60.11	75.58
318		2	2		S2 plasma	318		416.898	143.244	86.35
318		2	3		S4 plasma	318		1127.03	115.198	109.32
318		2	6		S6 plasma	318		2335.39	74.648	169.44
319	P -	2	0		bl. plama	319		<80	47.506	72.7
319		2	1		S0 plasma	319		87.048	56.498	83.78
319		2	2		S2 plasma	319		363.518	105.916	65.68
319		2	3		S4 plasma	319		990.416	117.058	72.45
319		2	6		S6 plasma	319		4389.52	80.13	68.14
320	P HA	1	0		bl. plama	320		276.02	71.002	70.65
320		1	1		S0 plasma	320		276.02	89.304	190000
320		1	2		S2 plasma	320		792.272	336.204	107580
320		1	3		S4 plasma	320		1425.68	198.214	88730
320		1	6		S6 plasma	320		4223.49	117.058	35550
